# Supplementary material for: Geographic Influence and Metabolomics-Driven Discovery of 5-Alpha Reductase Inhibitors in Tectona grandis L.f. (Teak) Leaves
Source: Molecules. 2025 Jul 8;30(14):2895. doi: 10.3390/molecules30142895 (PMC12300835; doi:10.3390/molecules30142895)
Supplement: Supplementary file 1 [file molecules-30-02895-s001.zip]

Archive with 1 entries (1 files):
- molecules-3694820-supplementary.pdf
